# Supplementary material for: FGFR inhibition blocks NF-ĸB-dependent glucose metabolism and confers metabolic vulnerabilities in cholangiocarcinoma
Source: Nat Commun. 2024 May 7;15:3805. doi: 10.1038/s41467-024-47514-y (PMC11076599; doi:10.1038/s41467-024-47514-y)
Supplement: Supplementary file 4 — Source Data [file 41467_2024_47514_MOESM4_ESM.xlsx]

## Sheet: Figure 1f
Fig 1f
	HK2			ALDOA			GAPDH			PGK1			PGAM1			ENO1			PKM2			LDHA			CS			ACO2			IDH3B			SDHB			FH			MDH2
MG69	-0.54531	-1.53603	-0.979	-0.53696	-0.5243	-0.53614	-0.7417	-0.61537	-0.83923	-0.56324	-0.54826	-1.14985	-0.3845	-0.43555	-1.46898	-0.8218	-0.60071	-0.85746	-1.0142	-0.50911	-1.35117	-0.93241	-1.40626	-1.02755	-0.35467	-0.73609	-0.81645	-0.12257	-0.33212	-0.87139	-0.07242	-0.03331	-0.01119	-0.1945	-0.26558	-0.13248	-0.35195	-0.56599	-0.36966	-0.27618	-0.15919	-0.59885
MG212	-2.40374	-2.1949	-4.73571	-0.82274	-0.41743	-0.77444	-0.62826	-0.30859	-0.59927	-0.59517	-0.0294	-0.47042	-0.48731	0.05785	-0.28852	-0.44933	0.13051	-0.25522	-0.6575	-0.06135	-0.49513	-0.91706	-0.08341	-0.77109	-0.21209	0.144078	0.000881	-0.19583	0.080631	0.129244	-0.00327	0.277393	0.103116	-0.18048	0.151908	-0.17349	-0.09732	0.147227	0.092025	-0.26017	0.117852	0.022908
ICC13-7	-0.80262	-1.13778	-1.20486	-0.38229	-0.40204	-0.42897	-0.1849	-0.22953	-0.22394	-0.23871	-0.28176	-0.29732	-0.27538	-0.35164	-0.14869	-0.11006	-0.14658	-0.19458	-0.71331	-0.73361	-0.7803	-0.69017	-0.69331	-0.74419	0.032707	-0.06119	0.044207	0.100092	0.200136	0.083312	-0.17397	-0.13229	-0.13724	0.071308	-0.05348	0.005028	-0.18879	-0.14592	-0.09538	-0.12653	-0.1459	-0.20212
Fig 1k
	Sample	gene ratio	pvalue	count	description
	PDX	24/200	4.66e-11	24	Epithelial Mesenchymal Transition
	PDX	15/138	7.56e-07	15	Coagulation
	PDX	13363	1.33e-06	8	Angiogenesis
	PDX	17/200	4.42e-06	17	Xenobiotic Metabolism
	PDX	17/200	4.42e-06	17	KRAS Signaling Up
	PDX	15/200	6.89e-05	15	Glycolysis
	PDX	12/144	0.000134968	12	UV Response Dn
	PDX	14/200	0.000245532	14	Estrogen Response Late
	PDX	14/200	0.000245532	14	Complement
	PDX	13/200	0.000814341	13	TNF-alpha Signaling via NF-kB
	Cell line	24/200	0.000122439	24	Glycolysis
	Cell line	21/200	0.00180513	21	TNF-alpha Signaling via NF-kB
	Cell line	14/113	0.00222203	14	Unfolded Protein Response
	Cell line	13/105	0.00316167	13	PI3K/AKT/mTOR Signaling
	Cell line	20/200	0.00402052	20	mTORC1 Signaling
	Cell line	19/200	0.00851393	19	Oxidative Phosphorylation
	Cell line	13789	0.0149035	10	IL-6/JAK/STAT3 Signaling
	Cell line	18/200	0.0171157	18	Apical Junction
	Cell line	17/200	0.0326141	17	Xenobiotic Metabolism
	Cell line	13271	0.0375162	5	Angiogenesis

## Sheet: Figure 1g
Fig 1g

## Sheet: Figure 1h
Fig 1h

## Sheet: Figure 1i
Fig 1i

## Sheet: Figure 2b
Fig 2b		Log2(FC)	-Log10(p)
	Glucosamine-6-phosphate	-0.56628	3.3251
	3-Aminoisobutanoic acid	-0.89199	3.1902
	Malic acid	-0.76002	3.0215
	Serine	-0.6855	3.0143
	Acetylcarnitine	0.26628	3.0111
	3-Phosphoglyceric acid	-0.85218	3.0055
	Fumaric acid	-0.76851	2.7332
	6-Phosphogluconic acid	-1.0079	2.6216
	Asparagine	-0.62684	2.5992
	Fructose 1,6-bisphosphate	-0.85512	2.5418
	Pentose - Phosphate (ribose, ribulose and xylulose)	-0.58282	2.312
	Hexose-phosphate	-0.59404	2.2735
	Phosphoenolpyruvic acid	-0.87388	2.1825
	NAD+	-0.19465	2.1371
	Aconitic acid	-0.42774	2.1125
	Glutamine	-0.40047	2.0842
	dATP	-2.0807	1.9207
	Sedoheptulose 7-P	-0.39509	1.8811
	Uridine 5'-triphosphate	-0.21743	1.8397
	Thymidine triphosphate	-1.5836	1.6532
	Leucine	-0.41046	1.6141
	Itaconic Acid	-0.39917	1.5771
	Aspartic acid	-0.53763	1.572
	Glyceraldehyde 3-phosphate + DHAP	-0.34489	1.5569
	Valine	-0.22434	1.5397
	Glutamic acid	-0.78773	1.494
	Beta-Alanine	-0.38075	1.3983
	Tyrosine	-0.32722	1.3773
	Phosphocreatine	-0.08536	1.3693
	pantothenic acid	-0.19837	1.3036
	Uridine diphosphate glucose	-0.22674	1.2634
	Threonine	-0.64781	1.2531
	Pyruvic acid	-0.20726	1.2407
	Isoleucine	-0.32852	1.2267
	Glycine	-0.70025	1.2182
	Citrulline	-0.53164	1.1084
	Succinic acid	-0.37619	1.0803
	cystine	-0.80349	1.0519
	Alanine	-0.21975	1.0221
	Adenosine triphosphate	-0.1375	1.0132
	Citrulline.1	-0.51089	0.98574
	Phenylalanine	-0.23016	0.97798
	Mevalonic acid	2.086	0.96582
	Citric acid	-0.442	0.94273
	Glutathione (reduced)	-1.2964	0.9292
	Uridine 5'-diphosphate (UDP)	-0.14031	0.87005
	Guanosine triphosphate (GTP)	-0.19143	0.83368
	N-Acetyl-glucosamine 1-phosphate	-0.61908	0.76959
	Guanosine	0.70029	0.71842
	dCMP	-0.32169	0.70958
	CMP	0.26573	0.66432
	Deoxyguanosine diphosphate	-0.26141	0.62946
	alpha-Ketoglutaric acid	-0.11828	0.62333
	Dihydrouracil	-0.15157	0.61372
	Creatine	-0.10489	0.57552
	dADP	-1.5153	0.56777
	Inositol	0.14034	0.56093
	dGMP	0.14213	0.50369
	Glucuronic acid	-0.16267	0.49206
	Proline	-0.12283	0.48272
	glucose	-0.1238	0.45986
	Niacin (NA)	-0.54554	0.40938
	Adenosine diphosphate	-0.07351	0.38349
	Acetyl-CoA	-0.27816	0.37412
	N-Acetylneuraminic acid	-0.67	0.3675
	Tryptophan	0.43385	0.35801
	Arginine	-0.14875	0.33212
	Phenylpyruvate	0.19328	0.31707
	Ornithine	-0.28818	0.28782
	2-deoxyribose-5P	-0.12274	0.27813
	UDP-GlcNAc	-0.03293	0.26722
	Lactic Acid	-0.04569	0.25158
	glycerol	-0.1743	0.21603
	TMP	-0.06727	0.20098
	Glutathione oxidized	-0.0477	0.19903
	IMP	-0.29292	0.14307
	Lysine	0.053119	0.13923
	Uracil	0.063609	0.13112
	Thymine	0.029688	0.129
	Cytidine 5'-triphosphate	0.035407	0.12387
	Adenosine monophosphate	0.067671	0.11564
	Uridine	-0.12966	0.11412
	Cytosine	0.024148	0.084051
	GMP	0.042901	0.08214
	NADP+	0.021025	0.075387
	Histidine	-0.65559	0.067
	Glyoxylic acid	-0.06537	0.056341
	Uridine monophosphate	-0.02064	0.032277
	Xanthine	-0.04589	0.029274
	Methionine	-0.00064	0.020733
	Adenosine	0.021014	0.003895

## Sheet: Figure 2c
Fig 2c	pathways	-Log10(p)	Pathway impact	match ratio
	Glycolysis / Gluconeogenesis	3.654	0.40577	0.269231
	Alanine, aspartate and glutamate metabolism	2.9544	0.58494	0.392857
	Glyoxylate and dicarboxylate metabolism	2.7348	0.44445	0.25
	Tyrosine metabolism	2.6031	0.16435	0.071429
	Fructose and mannose metabolism	2.3239	0.08523	0.1
	D-Glutamine and D-glutamate metabolism	2.2093	0.5	0.5
	Pentose phosphate pathway	2.1911	0.58325	0.272727
	Nitrogen metabolism	2.1774	0	0.333333
	Pyrimidine metabolism	2.169	0.44739	0.358974
	Citrate cycle (TCA cycle)	2.0987	0.34453	0.4
	Valine, leucine and isoleucine biosynthesis	2.0253	0	0.5
	Amino sugar and nucleotide sugar metabolism	1.9497	0.11592	0.081081
	Pantothenate and CoA biosynthesis	1.8862	0.05	0.315789
	Pyruvate metabolism	1.8722	0.36081	0.227273
	Aminoacyl-tRNA biosynthesis	1.7821	0	0.375
	Purine metabolism	1.7147	0.3522	0.230769
	Valine, leucine and isoleucine degradation	1.6676	0.02836	0.1
	Histidine metabolism	1.5955	0.22131	0.1875
	Nicotinate and nicotinamide metabolism	1.5147	0.42895	0.266667
	Porphyrin and chlorophyll metabolism	1.4952	0	0.066667
	Arginine biosynthesis	1.4871	0.48223	0.571429
	Inositol phosphate metabolism	1.4229	0.12939	0.133333
	Propanoate metabolism	1.384	0.01269	0.130435
	Ubiquinone and other terpenoid-quinone biosynthesis	1.3773	0	0.111111
	Butanoate metabolism	1.3696	0	0.266667
	Starch and sucrose metabolism	1.2634	0.00974	0.055556
	Glycine, serine and threonine metabolism	1.2311	0.24577	0.151515
	Primary bile acid biosynthesis	1.2182	0.00758	0.021739
	beta-Alanine metabolism	1.1491	0.51119	0.285714
	Ascorbate and aldarate metabolism	1.1213	0.5	0.375
	Pentose and glucuronate interconversions	1.0917	0.20312	0.111111
	Arginine and proline metabolism	1.0419	0.34441	0.210526
	Selenocompound metabolism	1.0221	0	0.05
	Cysteine and methionine metabolism	0.97627	0.10446	0.090909
	Phenylalanine metabolism	0.97339	0.61904	0.3
	Phenylalanine, tyrosine and tryptophan biosynthesis	0.97339	1	0.75
	Glutathione metabolism	0.89349	0.39313	0.25
	Folate biosynthesis	0.83368	0.09111	0.037037
	Galactose metabolism	0.80641	0.00228	0.111111
	Terpenoid backbone biosynthesis	0.6965	0.11429	0.111111
	Phosphatidylinositol signaling system	0.56093	0.03736	0.035714
	Fatty acid elongation	0.37412	0.25661	0.025641
	Fatty acid degradation	0.37412	0.18092	0.025641
	Fatty acid biosynthesis	0.37412	0.00213	0.021277
	Synthesis and degradation of ketone bodies	0.37412	0	0.2
	Tryptophan metabolism	0.25318	0.14305	0.04878
	Glycerolipid metabolism	0.21603	0.23676	0.0625
	Lysine degradation	0.14825	0	0.08
	Biotin metabolism	0.13923	0	0.1
	Mannose type O-glycan biosynthesis	0.12387	0	0.058824

## Sheet: Figure 2d
Fig 2d	Hexose-phosphate	-0.15512	-0.02012	0.158069	-0.61834	-0.68308	-0.48762
	FBP	0.201634	-0.1047	-0.12029	-1.02915	-0.78588	-0.76121
	G3P+DHAP	0.078133	0.091616	-0.18642	-0.30899	-0.29539	-0.43431
	3PG	0.006782	0.088184	-0.1012	-0.98353	-0.70237	-0.88487
	PEP	-0.04354	-0.25117	0.250373	-1.03934	-0.78522	-0.81041
	Lactate	0.176323	0.056584	-0.26882	-0.23447	-0.16812	-0.152
	GLcN-6P	0.088805	-0.07693	-0.01678	-0.52423	-0.56859	-0.60722
	GlcNAC-1P	0.117667	-0.00806	-0.11936	-0.27233	-1.59548	-0.33213
	UDP-GlcNAc	0.078733	-0.02792	-0.05427	-0.00861	-0.00629	-0.08528
	6PG	0.20094	-0.01251	-0.21896	-1.17425	-0.95889	-0.90456
	Pentose-phosphate	0.144978	0.011952	-0.17468	-0.67025	-0.52609	-0.5561
	G3P+DHAP	0.078133	0.091616	-0.18642	-0.30899	-0.29539	-0.43431
	S7P	0.027562	0.08375	-0.11882	-0.53055	-0.3777	-0.28741
	GSH	0.27106	-0.80991	0.290292	-0.32563	-2.67225	-1.90747
	GSSG	0.122404	-0.12615	-0.00697	-0.0052	-0.15449	0.010887
	UMP	0.202724	-0.0251	-0.20693	-0.06005	-0.062	0.056905
	UDP	0.121986	-0.03134	-0.09965	-0.20912	-0.10294	-0.11128
	UTP	-0.02764	0.088557	-0.06542	-0.21381	-0.26192	-0.17778
	CMP	0.228742	-0.35525	0.065509	0.412424	0.133827	0.237102
	CTP	-0.01479	0.091682	-0.08224	0.057368	-0.12232	0.157381
	dTMP	0.851035	-0.97374	-0.54158	1.20183	-2.01914	-1.66061
	dTTP	0.111333	-0.87178	0.45765	-1.44198	-1.5472	-1.78247
	dCMP	0.220081	-0.01929	-0.23705	-0.06843	-0.63789	-0.3146
	Uridine	-0.44144	0.48035	-0.20337	-0.35032	0.288486	-0.44149
	Thymine	0.680454	-0.35719	-0.69742	0.042782	-0.13855	0.168439
	Beta-Alanine	0.122683	-0.15448	0.018325	-0.33678	-0.24724	-0.57819
	IMP	-0.39371	-0.74573	0.71586	0.137361	-0.4768	-0.66592
	AMP	0.429822	-0.47622	-0.09839	0.294008	-0.2562	0.112015
	ADP	0.126781	-0.04529	-0.09072	-0.12559	-0.10808	0.009379
	ATP	-0.03665	0.102084	-0.07133	-0.10056	-0.20694	-0.10744
	GMP	0.319502	-0.06308	-0.33119	0.246695	-0.23085	0.073039
	GTP	-0.01576	0.155982	-0.15733	-0.15789	-0.29528	-0.12664
	dATP	0.723381	-0.67525	-0.46847	-2.21748	-2.13124	-1.91084
	dGMP	0.211271	-0.01841	-0.22605	0.119855	0.087232	0.216178
	Guanosine	0.139608	0.278354	-0.54459	0.593816	1.21957	0.051705
	Adenosine	-0.39418	0.371554	-0.08111	-0.47646	0.510503	-0.15083
	Citrate+Isocitrate	-0.12029	-0.20091	0.275007	-0.62149	-0.13606	-0.62149
	Alpha-Ketoglutarate	-0.06194	0.079125	-0.02085	-0.23336	0.024951	-0.15881
	Succinate	0.238901	-0.00147	-0.28468	-0.45213	-0.30181	-0.37855
	Fumarate	0.065221	0.054436	-0.12768	-0.71247	-0.66716	-0.9405
	Malate	0.124328	-0.0145	-0.12029	-0.71312	-0.71312	-0.8625
	Acetyl-CoA	-0.3382	0.246698	0.032075	-0.90021	0.26844	-0.4469
	Pyruvate	-0.1167	0.05295	0.057033	-0.19323	-0.12563	-0.30883

## Sheet: Figure 2e
Fig 2e	DMSO	Infigratinib
	1.148	0.62125
	1.10611	0.662898
	0.778947	0.596189
	0.966935	0.626393

## Sheet: Figure 2f
Fig 2f	DMSO	Infigratinib
	0.871821	0.529843
	0.950686	0.665105
	0.990023	0.769611
	1.14563	0.877257
	1.04184	0.559976

## Sheet: Figure 2g
Fig 2g	DMSO	Infigratinib
	11.104	5.00141
	13.5745	4.51272
	14.3768	6.34867
	14.819	5.48181
	14.9397	5.00248
	15.3666	7.05833
	12.6951	4.84262
		5.84431

[truncated: 103 more sheets: Figure 2h, Figure 2k, Figure 2l, Figure 3a, Figure 3b, Figure 3c, Figure 3d, Figure 3e, Figure 3g, Figure 3h, Figure 3i, Figure 3j, Figure 3k, Figure 3l, Figure 3m, Figure 3n, Figure 3o, Figure 3p, Figure 3q, Figure 4b …]
